# Supplementary material for: Phenotype-Oriented Characterization of NSC828786 Identifies Convergent HPN-AMACR-Associated Transcriptomic Signatures in Prostate Adenocarcinoma and Broad-Spectrum Antiproliferative Activity
Source: Cells. 2026 Jul 22;15(14):1314. doi: 10.3390/cells15141314 (PMC13406622; doi:10.3390/cells15141314)
Supplement: Supplementary file 1 [file cells-15-01314-s001.zip]

Archive with 9 entries (9 files):
- Supplementary Fig. S1_20260717_final.pptx
- Supplementary Fig. S2_20260717_final.pptx
- Supplementary Fig. S3_20260630_final_revised.pdf
- Supplementary Fig. S4_20260717_final_revised.pdf
- Supplementary Methods_20260717_final_revised_Huang.pdf
- Supplementary Table S1_20260527_final.pdf
- Supplementary Table S2_20260717_final revised_Huang.pdf
- Supplementary Table S3_20260528_final.pdf
- Supplementary Table S4_20260528_final.pdf
